# Supplementary material for: Neurotransmitter Profiles Are Altered in the Gut and Brain of Mice Mono-Associated with Bifidobacterium dentium
Source: Biomolecules. 2021 Jul 23;11(8):1091. doi: 10.3390/biom11081091 (PMC8392031; doi:10.3390/biom11081091)
Supplement: Supplementary file 1 [file biomolecules-11-01091-s001.zip]

Archive with 1 entries (1 files):
- biomolecules-1265468-supplementary.pdf
